# Supplementary material for: Phytochemistry and Allelopathic Properties of Invasive Heracleum sosnowskyi Aqueous Extracts Against Lettuce (Lactuca sativa L.), Perennial Ryegrass (Lolium perenne L.), Timothy (Phleum pratense L.) and White Clover (Trifolium repens L.)
Source: Plants (Basel). 2026 Jan 23;15(3):346. doi: 10.3390/plants15030346 (PMC12899090; doi:10.3390/plants15030346)
Supplement: Supplementary file 1 [file plants-15-00346-s001.zip]

Archive with 1 entries (1 files):
- plants-4081911-supplementary.pdf
